# Supplementary material for: Comparative post-marketing reporting signals of elagolix and myfembree in endometriosis: a FAERS pharmacovigilance study
Source: Front Pharmacol. 2026 Jun 5;17:1860816. doi: 10.3389/fphar.2026.1860816 (PMC13279427; doi:10.3389/fphar.2026.1860816)
Supplement: Supplementary file 1 [file Table2.xlsx]

## Sheet: Table
a
